# Supplementary material for: How Social Care Beneficiaries in Poland Rate Relative Harmfulness of Various Tobacco and Nicotine-Containing Products
Source: Int J Environ Res Public Health. 2017 Sep 7;14(9):1029. doi: 10.3390/ijerph14091029 (PMC5615566; doi:10.3390/ijerph14091029)
Supplement: Supplementary file 1 [file ijerph-14-01029-s001.zip]

Archive with 1 entries (1 files):
- ijerph-218655-supplementary.xlsx
