# Supplementary material for: How Social Care Beneficiaries in Poland Rate Relative Harmfulness of Various Tobacco and Nicotine-Containing Products
Source: Int J Environ Res Public Health. 2017 Sep 7;14(9):1029. doi: 10.3390/ijerph14091029 (PMC5615566; doi:10.3390/ijerph14091029)
Supplement: Supplementary file 1 [file ijerph-14-01029-s001.zip › ijerph-218655-supplementary.xlsx]

## Sheet: database
ID	Age (in years)	Gender	Current smoking status	Menthol cigarettes	Slim cigarettes	Water pipe	Smokeless tobacco	e-cigarettes	E-cigarettes users
1	42	1	1	2	2	2	2	2	2
2	55	2	1	2	2	2	2	2	2
3	42	1	2	2	2	2	2	2	2
4	43	1	1	2	2	2	2	2	2						Current smoking status	1 yes	2 no
5	48	1	2	2	2	2	2	2	2						Gender	1 male	2 femal
6	44	1	2	2	2	2	2	2	2						E-cigarettes users	1 yes	2 no
7	37	1	2	2	2	2	2	2	2						harmfulness	1 less harmful	2 as harmful	3 more harmful
8	39	1	2	2	2	2	2	2	2
9	29	1	2	3	2	2	2	2	2
10	40	2	1	2	2	2	2	2	2
11	37	1	2	3	2	3	2	3	2
12	38	1	2	2	2	2	2	2	2
13	42	2	2	2	2	2	2	2	2
14	25	1	2	1	2	2	2	1	2
15	30	1	2	2	2	2	2	1	1
16	32	1	2	2	2	2	2	2	2
17	31	1	1	2	2	1	1	1	2
18	39	1	2	2	2	2	2	2	2
19	36	1	2	2	2	2	2	2	2
20	41	1	2	2	2	2	2	2	2
21	49	2	1	2	2	2	2	2	2
22	47	1	2	2	2	2	2	2	2
23	35	1	2	2	2	2	2	2	2
24	44	1	2	2	2	2	2	2	2
25	31	1	2	2	2	1	2	1	2
26	42	1	2	2	2	2	2	2	2
27	39	2	1	2	2	2	2	2	2
28	54	2	1	2	1	3	1	3	2
29	42	1	2	2	2	2	2	2	2
30	39	1	2	2	2	2	2	2	2
31	39	1	2	2	2	2	2	2	2
32	41	1	2	2	2	1	3	3	2
33	47	1	1	2	2	2	2	2	2
34	40	1	1	2	2	2	2	2	2
35	33	1	2	2	2	1	2	1	2
36	34	1	2	2	2	2	2	2	2
37	45	1	2	2	2	2	2	1	2
38	38	1	2	2	2	2	2	2	2
39	30	1	2	2	1	2	3	1	2
40	49	1	1	1	1	2	2	2	2
41	45	1	2	2	2	2	2	2	2
42	41	1	2	2	2	2	2	2	2
43	46	1	2	2	2	2	2	2	2
44	40	1	2	2	2	2	2	2	2
45	43	1	1	2	2	2	2	2	2
46	46	2	2	2	2	2	2	2	2
47	35	2	1	2	2	2	2	2	2
48	32	1	2	2	2	2	2	2	2
49	33	2	2	2	2	2	2	2	2
50	38	1	2	2	2	2	2	2	2
51	48	2	2	2	2	2	2	2	2
52	37	1	2	2	2	2	2	2	2
53	34	1	2	1	2	2	2	2	2
54	33	1	2	2	2	2	2	2	2
55	43	1	2	1	1	1	1	1	2
56	42	2	1	2	2	2	2	2	2
57	30	1	1	2	2	2	2	2	2
58	45	1	2	2	2	2	2	2	2
59	40	2	2	2	2	2	2	2	2
60	48	1	1	2	2	2	2	2	2
61	38	1	1	1	2	2	2	2	2
62	38	1	2	2	2	2	2	2	2
63	34	1	1	2	2	2	2	2	2
64	25	1	2	2	1	2	2	2	2
65	42	1	2	2	2	2	2	2	2
66	38	1	2	2	2	2	2	2	2
67	45	1	2	2	2	2	2	1	2
68	44	1	2	2	2	2	2	2	2
69	29	1	1	2	2	2	2	2	1
70	35	1	2	2	2	2	2	2	2
71	41	1	2	2	2	2	2	2	2
72	49	2	2	2	2	2	2	2	2
73	41	2	2	2	2	2	2	2	2
74	36	1	2	2	2	2	2	2	2
75	36	1	2	2	2	2	2	2	2
76	33	2	2	2	2	1	2	2	2
77	32	1	2	2	2	1	2	2	2
78	35	1	2	1	1	2	1	1	2
79	43	2	2	1	2	1	1	1	2
80	26	1	2	2	1	1	3	2	2
81	31	2	2	2	2	1	3	2	2
82	28	1	2	2	2	1	1	1	2
83	33	2	2	2	2	1	1	1	2
84	33	2	2	2	2	2	2	2	2
85	25	1	2	2	2	1	2	2	2
86	44	2	1	2	2	2	2	2	2
87	47	2	2	2	2	2	2	2	2
88	42	1	2	2	2	2	2	2	2
89	33	1	2	2	2	1	1	1	2
90	40	1	2	2	2	1	1	1	2
91	39	1	2	2	2	2	2	2	2
92	34	1	2	2	2	2	2	2	2
93	33	1	2	2	2	2	2	2	2
94	37	2	2	2	2	2	2	2	2
95	38	1	2	2	2	2	2	2	2
96	42	1	2	2	2	2	2	2	2
97	42	2	2	2	2	2	2	2	2
98	35	1	2	2	2	2	2	2	2
99	38	1	2	2	2	2	2	2	2
100	46	1	2	2	2	1	1	2	2
101	44	2	2	2	2	1	1	2	2
102	32	1	2	2	2	2	2	2	2
103	37	2	2	2	2	2	2	2	2
104	49	1	2	2	2	2	2	2	2
105	53	2	2	2	2	2	2	2	2
106	27	1	2	1	2	2	1	1	2
107	49	1	2	2	2	2	2	2	2
108	42	1	2	2	2	2	2	2	2
109	42	2	2	2	2	2	2	2	2
110	49	2	2	2	2	2	2	2	2
111	28	1	2	2	2	2	2	1	2
112	51	1	2	2	2	2	2	2	2
113	36	1	1	2	2	2	2	2	2
114	29	1	2	3	3	3	3	3	2
115	32	1	1	2	2	2	2	2	2
116	43	1	2	2	2	2	2	2	2
117	30	2	1	2	2	2	2	2	2
118	38	1	2	2	2	2	2	2	2
119	51	1	2	2	2	2	2	2	2
120	47	2	2	2	2	2	2	2	2
121	35	1	2	3	3	3	3	3	2
122	33	1	2	2	2	2	2	2	2
123	36	2	1	2	2	2	2	2	2
124	34	1	2	2	2	2	2	2	2
125	31	1	1	2	2	2	2	2	2
126	38	1	2	2	2	2	2	2	2
127	33	1	2	2	2	2	2	2	2
128	27	1	2	2	2	2	2	2	2
129	50	2	2	2	2	2	2	2	2
130	51	1	2	2	2	2	2	2	2
131	48	1	2	2	2	2	2	2	2
132	30	1	2	2	2	2	2	2	2
133	27	1	2	2	2	2	2	2	2
134	31	1	2	2	2	2	2	2	2
135	31	1	2	2	2	2	2	2	2
136	42	1	2	2	2	2	2	2	2
137	39	1	2	2	2	2	2	2	2
138	43	1	2	2	2	2	2	2	2
139	34	1	2	2	2	2	2	2	2
140	40	1	1	2	1	2	2	1	2
141	41	2	1	2	3	2	2	1	2
142	42	1	1	2	2	2	2	2	2
143	54	2	1	2	2	2	2	1	1
144	36	1	2	2	2	2	2	1	2
145	29	1	2	2	2	2	2	2	2
146	33	2	2	2	2	2	2	1	2
147	50	1	2	2	2	2	2	3	2
148	45	1	2	2	2	2	1	2	2
149	43	1	1	2	2	2	2	1	2
150	28	2	1	2	2	2	2	1	2
151	44	2	1	2	2	2	2	1	2
152	27	1	2	2	2	2	2	1	2
153	52	1	1	2	2	2	2	2	2
154	54	1	1	2	2	2	2	2	2
155	42	1	1	2	2	2	2	2	2
156	48	2	2	2	2	2	2	2	2
157	39	1	1	2	2	2	2	1	2
158	41	2	2	2	2	2	2	2	2
159	50	1	1	2	2	2	2	1	2
160	44	2	1	2	1	2	2	1	1
161	37	1	1	2	2	2	2	1	2
162	50	1	2	2	2	2	2	2	2
163	25	1	2	2	2	2	2	2	2
164	40	1	1	2	2	1	1	2	2
165	52	2	2	2	2	2	2	1	2
166	36	1	2	2	2	2	2	1	2
167	38	1	2	2	2	2	2	1	2
168	42	2	2	2	1	3	3	3	2
169	28	1	2	2	2	2	2	2	2
170	48	1	2	2	2	2	2	1	2
171	54	1	2	2	2	2	2	2	2
172	47	1	1	1	2	2	2	1	2
173	45	1	2	2	2	2	2	2	2
174	54	2	2	2	2	2	2	2	2
175	48	1	1	2	2	2	2	2	2
176	46	2	1	2	2	2	2	2	2
177	53	2	1	2	2	2	2	1	1
178	36	1	2	2	2	2	2	2	2
179	35	2	1	2	2	2	2	2	2
180	27	2	1	2	2	2	2	2	2
181	45	1	1	2	2	2	2	2	2
182	38	1	2	2	2	2	2	2	2
183	34	1	2	2	2	2	2	3	2
184	29	1	1	2	2	2	2	1	2
185	43	1	2	2	2	2	2	2	2
186	32	1	2	2	2	2	2	2	2
187	48	1	1	2	2	2	2	2	2
188	40	1	1	1	2	2	2	2	2
189	39	1	2	2	2	1	1	3	2
190	32	1	1	1	1	1	1	1	2
191	46	1	2	1	2	2	2	3	2
192	42	1	2	2	2	1	1	2	2
193	31	1	2	2	2	1	2	1	2
194	41	1	2	2	1	1	1	1	2
195	25	1	2	3	2	1	2	1	2
196	29	1	2	2	2	2	2	2	2
197	42	1	1	2	2	2	1	1	2
198	37	1	2	2	2	2	2	2	2
199	34	2	1	2	2	2	2	3	2
200	34	1	2	2	2	2	2	2	2
201	45	1	2	1	1	1	1	3	2
202	27	2	1	2	2	2	2	2	2
203	43	2	2	2	2	2	2	2	2
204	41	1	1	1	2	1	1	1	1
205	33	1	2	2	2	2	2	2	2
206	28	1	2	2	2	2	1	1	2
207	39	1	2	1	2	1	1	1	2
208	32	1	2	2	2	2	2	2	2
209	35	1	2	2	2	2	2	2	2
210	50	2	1	1	1	1	1	1	2
211	42	1	1	2	2	2	2	2	2
212	39	1	2	2	2	2	2	2	2
213	41	2	1	2	2	2	2	3	2
214	36	1	2	2	2	2	2	3	2
215	41	2	1	2	2	2	2	3	2
216	54	1	1	2	2	2	2	1	2
217	54	2	2	1	2	2	2	1	2
218	49	2	1	2	2	2	2	2	2
219	36	1	2	2	2	2	2	2	2
220	39	2	1	2	2	2	2	2	2
221	35	1	2	2	2	2	2	1	2
222	28	1	2	2	2	2	2	2	2
223	37	1	1	2	2	2	2	2	2
224	26	1	2	2	2	2	2	2	2
225	34	1	1	2	2	2	2	2	2
226	36	2	1	2	2	2	2	2	2
227	32	1	1	2	2	2	2	2	2
228	40	1	2	1	2	2	1	2	2
229	26	2	1	2	2	2	1	3	2
230	34	2	1	1	2	2	2	3	2
231	46	1	2	2	2	2	2	3	2
232	38	1	2	2	2	2	2	2	2
233	52	1	2	2	2	2	2	2	2
234	32	1	2	2	2	2	2	2	2
235	38	1	1	2	2	2	2	2	2
236	43	1	1	2	2	2	2	2	2
237	45	1	2	2	2	2	2	2	2
238	43	1	2	3	3	1	1	1	2
239	36	1	2	2	2	1	1	2	2
240	34	1	2	2	2	2	2	2	2
241	40	1	2	2	2	2	2	2	2
242	40	1	2	1	2	2	1	3	2
243	43	2	2	1	2	2	1	3	2
244	32	1	2	2	2	2	2	2	2
245	36	1	2	2	2	2	2	2	2
246	46	1	2	2	2	1	1	1	2
247	35	1	2	2	2	2	2	2	2
248	45	1	2	2	2	2	2	2	2
249	43	1	1	2	2	2	2	2	2
250	45	1	2	2	2	2	2	2	2
251	42	1	1	2	2	2	2	2	2
252	26	1	2	2	2	2	2	2	2
253	55	1	2	2	2	2	2	2	2
254	38	2	2	2	2	2	2	2	2
255	25	1	2	1	2	1	2	1	2
256	39	1	2	2	2	2	2	2	2
257	36	1	1	2	2	3	2	2	2
258	35	2	2	2	2	2	2	2	2
259	50	2	2	2	2	2	2	2	2
260	39	1	1	2	2	2	2	2	2
261	38	1	1	2	2	2	2	2	2
262	39	2	1	2	2	2	2	2	2
263	50	2	1	2	2	2	2	2	2
264	31	1	2	2	2	2	2	2	2
265	42	1	2	2	2	2	2	2	2
266	39	2	2	2	2	2	2	2	2
267	45	1	2	2	2	2	2	2	2
268	27	1	2	2	2	2	2	2	2
269	34	1	1	2	2	2	3	3	2
270	39	1	1	1	2	3	1	2	2
271	33	1	2	2	2	2	2	1	2
272	38	1	2	2	2	2	2	3	2
273	48	1	1	2	2	2	2	1	2
274	35	1	2	2	2	2	2	2	2
275	39	2	1	2	2	2	2	2	2
276	39	2	2	2	2	2	2	2	2
277	33	1	2	2	2	2	2	2	2
278	44	1	2	2	2	2	2	2	2
279	37	1	1	2	2	2	2	2	2
280	46	2	1	2	2	2	2	2	2
281	43	1	2	1	1	1	1	1	2
282	34	1	2	2	2	2	2	2	2
283	47	1	2	2	2	2	2	2	2
284	49	1	2	2	2	2	2	2	2
285	37	1	2	2	2	2	2	2	2
286	40	2	1	2	2	2	2	2	2
287	28	1	2	2	2	2	2	2	2
288	36	1	2	2	2	2	1	1	2
289	36	2	1	2	2	2	1	1	2
290	35	2	2	2	2	2	2	1	1
291	48	1	1	2	1	2	1	1	2
292	48	1	2	2	2	2	2	2	2
293	46	1	2	2	2	2	2	2	2
294	45	2	1	1	1	1	1	1	2
295	36	1	1	2	2	2	1	2	2
296	32	2	2	2	2	2	2	2	2
297	30	2	1	2	1	1	1	1	2
298	26	1	2	1	2	2	2	1	2
299	35	1	2	2	2	2	2	2	2
300	36	1	2	2	2	2	2	2	2
301	53	2	1	2	2	2	2	2	2
302	54	2	1	2	2	2	2	2	2
303	36	1	1	2	2	2	2	2	2
304	36	1	1	2	1	2	2	1	2
305	31	2	1	2	2	2	2	2	2
306	27	1	1	2	2	2	2	2	2
307	29	2	2	2	2	2	2	2	2
308	25	1	2	2	2	2	2	2	2
309	44	1	2	2	2	2	2	2	2
310	35	1	1	2	2	2	2	2	2
311	41	1	2	2	2	2	2	2	2
312	32	1	1	3	3	3	3	3	2
313	35	2	2	2	2	2	2	2	2
314	41	1	2	2	2	2	2	2	2
315	43	1	1	2	2	2	2	2	2
316	37	2	1	2	2	2	2	2	2
317	31	1	1	2	2	2	2	2	2
318	25	2	1	3	2	3	3	1	2
319	43	1	2	2	2	2	2	2	2
320	48	1	2	2	2	2	2	2	2
321	55	2	2	2	2	2	2	2	2
322	37	1	2	2	2	2	2	2	2
323	43	1	1	2	2	2	2	2	2
324	45	2	1	2	2	2	2	2	2
325	28	1	1	2	2	2	2	1	2
326	38	1	2	2	2	2	2	2	2
327	29	2	1	1	1	1	2	1	2
328	49	2	2	2	2	2	2	2	2
329	47	1	1	2	2	2	2	2	2
330	36	1	1	2	2	2	2	2	2
331	44	1	2	2	2	2	2	2	2
332	49	1	2	2	2	2	2	2	2
333	38	1	2	2	2	2	2	2	2
334	34	1	2	2	2	2	2	2	2
335	40	2	1	1	2	2	2	1	1
336	48	2	2	2	2	2	2	2	2
337	37	2	1	2	2	2	2	1	2
338	34	1	1	1	1	1	1	1	1
339	44	2	1	2	1	1	1	1	2
340	36	2	1	2	2	2	2	1	2
341	36	1	2	2	2	2	2	1	2
342	35	1	1	2	2	2	2	2	2
343	41	1	2	2	2	2	2	1	2
344	54	2	2	2	2	2	2	2	2
345	38	1	2	2	2	2	2	2	2
346	51	1	2	1	1	1	3	2	2
347	33	1	2	2	2	2	2	2	2
348	52	2	2	2	2	2	2	2	2
349	37	1	2	2	2	2	2	2	2
350	44	2	2	2	1	2	2	2	2
351	55	2	1	2	2	2	2	2	2
352	53	2	2	2	2	2	2	2	2
353	54	2	2	2	2	2	2	2	2
354	35	1	2	2	2	2	2	2	2
355	43	1	2	1	1	1	1	1	2
356	49	2	2	2	2	2	2	1	2
357	41	1	2	2	2	2	2	2	2
358	30	1	2	2	2	2	2	2	2
359	44	1	1	2	2	2	2	2	2
360	31	1	2	1	1	1	1	1	2
361	36	1	2	2	2	2	2	2	2
362	32	1	2	2	2	2	2	2	2
363	43	1	1	1	1	3	3	3	2
364	39	2	1	1	1	1	3	2	2
365	32	2	1	2	2	2	2	2	2
366	54	1	1	3	2	2	2	2	2
367	38	2	2	2	2	1	2	1	2
368	32	1	2	2	2	1	2	1	2
369	43	1	2	2	2	2	2	2	2
370	27	1	1	2	2	2	2	2	2
371	45	1	2	2	2	2	2	2	2
372	38	1	2	2	2	2	2	2	2
373	45	1	1	2	2	2	2	2	2
374	47	2	1	2	2	2	2	2	2
375	45	2	1	1	1	3	3	1	2
376	37	1	2	2	2	2	2	2	2
377	50	2	1	2	2	2	2	1	2
378	43	1	2	2	2	2	2	2	2
379	47	2	2	2	2	2	2	2	2
380	46	1	2	2	2	2	2	2	2
381	38	1	2	2	2	2	2	2	2
382	38	2	2	2	2	2	2	2	2
383	48	2	2	2	2	2	2	2	2
384	33	1	1	2	2	2	2	2	2
385	41	1	2	2	2	2	2	2	2
386	35	1	2	2	2	3	2	3	2
387	40	1	1	2	2	2	2	1	2
388	27	1	1	2	2	2	2	2	2
389	39	1	2	2	2	2	2	2	2
390	34	1	1	2	2	2	1	2	2
391	32	2	1	2	2	2	2	2	2
392	29	1	2	2	2	2	1	1	2
393	36	2	2	2	2	2	2	2	2
394	39	1	2	2	2	2	2	2	2
395	52	2	1	2	2	2	2	2	2
396	32	1	1	2	2	2	2	2	2
397	40	1	1	2	2	2	2	2	2
398	39	1	2	2	2	2	2	2	2
399	43	1	2	2	2	2	2	2	2
400	45	1	2	2	2	2	2	2	2
401	27	1	2	2	2	1	1	1	2
402	35	1	2	1	3	2	3	1	2
403	31	1	2	2	2	2	2	2	2
404	41	2	1	2	1	3	3	2	2
405	53	1	2	2	2	1	2	1	2
406	42	1	1	2	2	2	2	2	2
407	33	1	1	2	2	2	2	2	2
408	26	1	1	2	2	3	1	3	2
409	42	1	2	2	2	2	2	2	2
410	28	1	1	3	3	3	3	3	2
411	36	1	2	2	2	2	2	2	2
412	38	1	2	2	2	2	2	2	2
413	33	2	2	2	2	2	2	2	2
414	38	1	2	2	2	2	2	2	2
415	39	2	2	2	2	2	2	2	2
416	41	2	2	2	2	2	2	2	2
417	30	1	2	2	2	2	2	1	2
418	28	1	2	2	2	2	2	2	2
419	41	2	2	2	2	2	2	2	2
420	42	1	2	2	2	2	2	2	2
421	52	1	2	2	2	2	2	2	2
422	38	1	2	2	2	2	2	2	2
423	44	1	2	2	2	2	2	1	2
424	33	1	2	2	2	2	2	1	2
425	43	1	1	2	2	2	2	2	2
426	43	1	2	2	2	2	2	2	2
427	54	1	1	2	2	2	2	2	2
428	30	1	1	2	1	2	1	3	2
429	33	2	1	2	1	2	1	3	2
430	40	1	2	1	1	3	1	2	2
431	36	1	2	2	2	2	2	2	2
432	50	2	1	1	1	1	1	1	2
433	27	1	1	2	1	1	1	1	2
434	50	1	1	1	1	3	3	2	2
435	31	1	2	2	2	2	2	2	2
436	40	1	1	1	1	1	1	1	2
437	42	2	1	2	2	2	1	1	2
438	37	1	2	1	1	1	1	1	2
439	36	2	2	2	2	2	2	2	2
440	36	1	2	2	2	2	2	2	2
441	40	1	2	2	2	2	2	2	2
442	38	1	2	2	2	2	2	2	2
443	39	1	2	2	2	2	2	2	2
444	31	1	1	2	2	2	2	1	2
445	28	1	2	1	1	1	1	1	2
446	33	1	2	2	2	2	2	2	2
447	31	2	1	2	2	2	2	2	2
448	39	2	2	2	2	2	2	2	2
449	32	1	2	2	2	2	2	2	2
450	50	2	1	2	2	2	1	2	2
451	39	1	2	2	2	2	2	2	2
452	40	2	2	2	2	2	2	2	2
453	43	2	2	2	2	2	2	2	2
454	32	1	2	2	2	1	1	2	2
455	39	2	2	3	3	3	3	3	2
456	33	2	2	2	2	2	2	2	2
457	29	2	2	2	2	2	2	2	2
458	34	1	2	2	2	2	2	2	2
459	25	1	2	2	2	3	2	2	2
460	25	1	2	2	2	1	1	1	2
461	40	1	2	2	2	2	2	2	2
462	48	1	2	3	3	1	3	3	2
463	39	1	2	2	2	2	2	2	2
464	43	1	1	2	2	2	2	2	2
465	30	1	2	2	2	1	1	1	2
466	51	1	1	1	1	3	3	1	2
467	41	1	2	1	1	1	2	1	2
468	25	1	1	2	2	1	2	3	2
469	36	2	1	2	2	2	2	2	2
470	34	1	1	2	2	2	2	2	2
471	39	1	2	2	2	2	2	2	2
472	49	1	2	2	2	2	2	2	2
473	57	2	1	1	1	1	1	1	2
474	40	1	2	2	2	2	2	2	2
475	36	1	1	1	2	2	2	2	2
476	42	1	2	2	2	2	2	2	2
477	44	2	2	2	2	2	2	2	2
478	26	1	2	2	2	2	2	2	2
479	28	2	2	2	2	2	2	2	2
480	26	1	2	2	2	2	2	2	2
481	44	1	2	2	2	2	2	2	2
482	39	2	2	2	2	2	2	2	2
483	49	2	1	2	2	2	2	2	2
484	46	2	2	2	2	2	2	2	2
485	38	1	2	2	2	2	2	2	2
486	52	1	2	2	2	2	2	2	2
487	40	1	2	3	3	3	3	3	2
488	29	1	2	2	2	2	2	2	2
489	29	2	1	2	2	2	2	2	2
490	32	1	1	1	1	1	1	1	2
491	34	2	2	2	2	2	2	2	2
492	51	2	1	2	2	3	3	1	2
493	32	1	2	1	2	2	2	2	2
494	30	2	1	2	2	2	2	2	2
495	29	1	2	2	2	2	2	2	2
496	31	1	2	2	2	2	2	2	2
497	43	2	1	2	2	2	2	2	2
498	51	1	2	3	3	1	1	1	2
499	54	2	2	3	3	1	1	1	2
500	38	1	2	2	2	2	2	2	2
501	29	2	2	2	2	2	1	1	2
502	28	1	2	2	2	2	2	2	2
503	37	1	2	2	2	2	2	2	2
504	37	1	1	2	2	2	1	2	2
505	40	2	1	3	2	3	1	1	2
506	39	1	1	2	3	3	3	3	2
507	33	2	1	2	1	1	1	1	2
508	40	1	2	2	2	2	2	2	2
509	34	1	2	2	2	2	2	2	2
510	34	1	2	2	2	2	2	2	2
511	36	1	1	2	2	1	1	1	2
512	42	2	2	2	2	1	1	1	2
513	53	1	2	2	2	2	2	2	2
514	33	2	2	2	2	2	2	2	2
515	27	1	2	2	2	2	2	2	2
516	33	1	2	2	2	2	2	2	2
517	39	1	2	2	2	2	2	2	2
518	37	1	2	2	2	2	2	2	2
519	38	2	1	2	2	2	2	2	2
520	34	1	1	2	2	2	2	2	2
521	42	1	2	2	2	2	2	1	2
522	36	1	1	2	2	2	2	2	2
523	39	2	1	1	1	2	1	1	2
524	31	1	2	2	2	2	2	2	2
525	32	2	2	2	2	2	2	2	2
526	27	1	2	2	2	2	2	2	2
527	26	1	2	2	2	2	2	2	2
528	36	1	2	1	1	3	1	1	2
529	51	1	2	2	2	1	1	2	2
530	33	1	1	2	2	1	1	1	2
531	49	1	2	2	2	1	1	1	2
532	45	2	1	2	2	2	2	1	2
533	32	1	2	2	2	2	2	2	2
534	46	2	1	3	3	2	2	2	2
535	45	1	1	1	1	2	1	2	2
536	34	2	1	3	2	2	2	2	2
537	39	1	2	2	2	2	2	2	2
538	40	2	2	2	2	2	2	2	2
539	36	1	2	2	2	2	2	2	2
540	49	2	1	1	1	2	2	1	2
541	40	1	2	1	1	2	2	2	2
542	50	1	2	2	2	2	2	2	2
543	30	1	2	2	2	3	2	2	2
544	33	1	2	3	2	1	1	2	2
545	46	1	2	2	2	2	2	2	2
546	40	1	1	3	1	3	1	2	2
547	45	2	1	3	1	1	1	2	2
548	37	1	1	2	1	1	2	1	2
549	46	2	1	2	1	1	2	1	2
550	39	1	2	2	2	2	2	2	2
551	53	1	1	1	1	1	1	1	2
552	29	1	1	2	2	2	2	2	2
553	50	2	2	2	2	2	2	2	2
554	51	2	1	2	2	2	2	1	2
555	39	1	2	2	2	2	2	3	2
556	31	1	2	2	2	2	2	2	2
557	49	2	2	1	1	1	2	2	2
558	36	1	2	2	2	2	2	3	2
559	46	1	1	3	1	2	3	2	2
560	36	1	2	2	2	2	2	2	2
561	43	1	2	2	2	2	2	1	2
562	44	1	2	3	2	2	2	3	2
563	50	1	2	1	1	2	2	2	2
564	45	1	2	2	2	2	2	2	2
565	28	1	2	2	2	2	2	2	2
566	28	1	2	2	2	2	2	1	2
567	44	1	1	1	2	2	2	2	2
568	35	1	2	2	2	2	2	2	2
569	43	1	2	2	2	2	2	2	2
570	33	1	2	2	2	2	2	2	2
571	51	2	2	1	1	2	2	1	2
572	54	2	2	2	2	2	2	2	2
573	52	1	2	2	2	2	2	2	2
574	30	1	2	1	1	1	1	1	2
575	34	1	2	2	2	2	2	2	2
576	44	2	2	2	2	2	2	2	2
577	47	1	2	2	2	2	2	2	2
578	36	2	1	2	2	2	2	2	2
579	45	1	1	2	2	2	2	2	2
580	46	1	2	2	2	2	2	2	2
581	30	2	1	2	2	2	2	2	2
582	50	2	1	3	3	1	1	3	2
583	54	2	2	2	2	2	2	2	2
584	44	1	2	3	2	2	2	2	2
585	54	1	2	2	2	2	2	2	2
586	30	1	2	2	2	2	2	2	2
587	52	2	1	2	2	2	2	2	2
588	45	1	2	2	2	2	2	2	2
589	42	1	1	2	2	2	2	2	2
590	50	1	1	2	2	2	2	2	2
591	51	2	2	2	2	2	2	2	2
592	30	2	1	2	1	2	2	3	2
593	35	2	2	3	3	3	3	3	2
594	29	1	2	2	2	2	2	2	2
595	54	1	2	1	1	2	2	1	2
596	49	1	2	2	2	2	2	2	2
597	45	1	1	2	2	2	2	3	2
598	40	1	1	2	2	2	2	2	2
599	29	1	2	2	2	2	2	2	2
600	34	1	2	3	3	3	3	3	2
601	38	1	1	3	3	3	3	3	2
602	43	1	2	2	2	2	2	2	2
603	34	2	2	2	2	2	1	3	2
604	46	1	1	2	2	1	1	1	2
605	43	1	1	2	1	1	1	1	2
606	52	1	2	2	2	1	1	1	2
607	39	1	2	1	2	2	2	1	2
608	42	1	1	2	2	2	2	2	2
609	53	1	2	3	2	2	2	2	2
610	48	2	2	3	2	2	2	1	2
611	40	1	2	3	2	2	2	1	2
612	41	1	2	2	2	2	2	1	2
613	39	1	2	2	2	1	1	1	2
614	35	1	1	1	1	1	1	1	2
615	36	1	2	2	2	2	1	1	2
616	46	1	2	1	2	1	1	1	2
617	50	1	2	1	1	2	1	1	2
618	36	1	1	2	2	2	2	2	2
619	38	1	2	1	1	1	1	1	2
620	33	1	2	2	2	2	2	2	2
621	39	1	2	2	2	2	2	2	2
622	50	1	1	1	1	1	1	1	2
623	36	1	2	2	2	2	2	2	2
624	42	1	2	2	2	2	2	2	2
625	38	1	2	2	2	2	2	2	2
626	39	1	2	2	2	2	2	2	2
627	50	1	2	2	2	2	2	2	2
628	43	2	2	3	3	3	3	3	2
629	40	1	2	1	1	1	1	3	2
630	43	1	2	2	2	2	2	2	2
631	43	1	2	2	2	2	2	2	2
632	40	1	1	2	2	2	2	2	2
633	41	1	2	2	2	2	2	2	2
634	43	1	2	2	2	2	2	2	2
635	33	1	2	2	2	2	2	2	2
636	44	1	1	2	2	2	2	2	2
637	55	1	1	2	2	2	2	2	2
638	42	1	1	2	2	2	2	2	2
639	38	1	1	2	2	2	2	2	2
640	51	1	1	2	2	2	2	2	2
641	39	1	2	2	2	2	2	2	2
642	45	1	1	2	2	2	2	2	2
643	44	2	1	2	2	2	2	2	2
644	32	1	1	1	2	2	2	2	2
645	26	2	1	2	2	2	2	2	2
646	32	1	2	1	3	2	3	1	2
647	43	2	1	2	2	2	2	2	2
648	43	1	2	2	2	2	2	2	2
649	34	1	2	2	2	2	2	2	2
650	36	1	2	2	2	2	2	2	2
651	36	2	2	2	2	2	2	2	2
652	35	1	2	2	2	2	2	2	2
653	39	1	2	2	2	2	2	2	2
654	49	1	2	2	2	2	2	2	2
655	39	1	2	2	2	2	2	2	2
656	35	2	2	2	2	2	2	2	2
657	39	1	1	2	2	2	2	2	2
658	39	1	1	2	2	2	2	2	2
659	42	2	1	2	2	2	2	2	2
660	33	1	2	2	2	2	2	2	2
661	45	1	1	1	3	3	3	3	2
662	40	2	1	1	2	2	2	2	2
663	46	2	2	1	2	1	1	1	2
664	52	1	2	2	2	2	2	2	2
665	33	2	1	2	2	1	1	2	2
666	33	2	1	1	2	3	3	1	2
667	47	2	1	2	1	1	1	1	2
668	40	1	1	2	1	1	3	3	2
669	47	2	1	2	1	1	1	1	2
670	29	2	1	2	2	2	2	1	2
671	52	1	2	2	2	2	2	2	2
672	36	2	1	2	2	1	2	2	2
673	36	1	2	2	2	2	2	2	2
674	42	1	2	1	2	1	2	2	2
675	29	1	2	2	2	2	1	1	2
676	29	2	2	2	2	2	1	1	2
677	35	2	1	3	3	3	3	3	2
678	44	1	2	1	2	2	1	2	2
679	49	1	1	2	2	2	2	2	2
680	43	2	1	2	2	2	2	2	2
681	33	1	2	2	2	2	2	2	2
682	35	2	2	1	1	3	2	2	2
683	27	1	2	2	2	2	1	2	2
684	33	2	1	2	2	2	2	2	2
685	55	1	2	1	2	1	1	1	2
686	45	1	1	1	3	3	2	2	2
687	52	2	1	2	2	2	2	2	2
688	51	1	2	2	2	2	2	2	2
689	53	2	1	2	2	2	2	2	2
690	47	1	1	1	2	2	2	2	2
691	37	2	2	1	2	1	3	1	2
692	55	2	1	2	2	2	2	2	2
693	45	2	1	3	1	1	2	2	2
694	28	2	1	2	2	3	1	1	2
695	53	2	1	2	1	1	1	3	2
696	28	2	1	2	2	2	2	2	2
697	50	1	1	1	2	1	3	3	2
698	47	2	1	2	2	2	2	2	2
699	51	2	1	2	1	1	1	2	2
700	43	2	2	2	2	2	2	2	2
701	45	1	2	2	2	2	2	2	2
702	46	2	1	1	3	3	3	3	1
703	30	2	2	2	2	2	2	2	2
704	27	2	1	2	2	2	2	2	2
705	49	1	1	2	2	3	1	1	2
706	48	1	1	2	2	2	2	1	2
707	32	1	2	2	2	2	2	2	2
708	53	2	2	2	2	2	2	2	2
709	40	1	2	2	2	2	2	2	2
710	49	2	2	2	2	2	2	2	2
711	28	2	1	2	2	2	2	2	2
712	43	1	1	2	2	2	2	2	2
713	44	2	1	2	2	2	2	2	2
714	51	1	1	2	2	2	2	2	2
715	38	1	2	1	1	1	1	1	2
716	36	1	2	2	2	2	2	1	2
717	35	1	1	2	1	2	3	1	2
718	40	2	2	2	2	2	2	2	2
719	39	1	1	2	2	2	2	2	2
720	51	2	2	2	2	2	2	2	2
721	46	2	1	2	2	2	2	2	2
722	34	1	1	2	2	1	2	2	2
723	34	2	2	2	2	2	2	1	2
724	38	2	1	2	2	2	2	2	2
725	36	1	1	2	2	2	2	2	2
726	25	2	2	2	2	2	2	2	1
727	39	2	1	2	2	2	2	2	2
728	35	1	2	2	2	2	2	2	2
729	53	2	1	2	2	2	2	1	2
730	45	1	1	2	1	1	1	3	2
731	35	2	1	1	1	2	2	1	2
732	53	2	1	2	2	2	1	2	2
733	30	1	2	2	2	2	2	2	2
734	34	1	2	2	2	2	2	1	2
735	34	2	2	2	2	2	2	2	2
736	49	1	1	2	2	2	2	2	2
737	38	2	1	2	2	2	2	2	2
738	42	2	1	2	2	2	2	2	2
739	41	2	1	2	2	1	2	1	2
740	43	1	1	2	2	2	2	2	2
741	31	2	1	2	2	2	2	2	1
742	35	2	2	2	2	2	2	1	2
743	34	1	1	2	2	2	2	1	2
744	38	1	2	2	2	2	2	2	2
745	44	2	2	3	3	3	3	3	2
746	34	1	2	2	2	2	2	2	2
747	36	2	2	2	2	2	2	2	2
748	32	2	1	2	2	2	1	1	2
749	38	1	2	1	1	2	2	2	2
750	42	2	1	2	2	2	2	2	2
751	53	2	1	1	2	2	2	1	2
752	30	1	2	2	2	2	2	2	2
753	32	2	2	2	2	2	2	2	2
754	45	1	1	1	1	2	2	2	2
755	53	2	1	1	1	1	1	1	2
756	40	2	1	1	1	2	1	2	2
757	30	1	1	2	1	3	1	1	2
758	55	1	1	2	2	1	3	1	2
759	45	1	1	2	1	1	3	1	2
760	33	2	1	2	1	1	1	1	2
761	45	1	2	2	2	2	2	2	2
762	46	2	2	2	2	2	2	2	2
763	36	2	1	2	2	2	2	2	2
764	45	2	1	2	2	2	2	2	2
765	48	1	1	1	1	2	2	2	2
766	44	2	2	2	2	2	2	2	2
767	43	2	1	2	2	2	2	2	2
768	39	2	2	2	2	2	2	2	2
769	38	1	1	2	2	2	2	2	2
770	51	2	1	2	2	2	2	2	2
771	50	2	1	2	1	2	2	2	2
772	33	2	1	1	1	1	2	2	2
773	39	1	2	2	2	2	2	2	2
774	37	1	2	3	3	3	3	3	1
775	32	2	1	2	2	2	2	2	2
776	39	1	1	2	2	2	2	2	2
777	28	1	1	3	2	2	1	3	2
778	30	1	1	2	2	2	2	2	2
779	45	2	1	2	2	2	2	2	2
780	35	1	2	1	2	2	1	3	2
781	42	1	2	1	3	3	3	3	2
782	46	2	2	1	1	1	1	2	2
783	34	2	1	2	2	2	2	2	2
784	46	2	1	2	2	2	2	2	2
785	28	2	1	3	2	2	1	3	2
786	33	2	1	1	2	2	2	2	2
787	26	1	1	2	3	3	3	2	2
788	30	1	2	2	2	2	2	2	2
789	51	1	2	2	2	2	2	2	2
790	46	2	2	1	2	1	2	1	2
791	46	1	2	2	1	2	1	1	2
792	50	1	2	2	1	2	2	2	2
793	49	1	1	1	1	1	1	1	2
794	51	2	1	1	2	1	1	2	2
795	28	2	2	1	2	3	2	2	2
796	35	1	1	3	2	2	2	3	2
797	25	1	2	2	2	3	2	2	2
798	30	1	1	1	2	3	1	1	2
799	28	1	1	2	2	2	2	2	1
800	28	1	2	2	2	2	2	2	2
801	47	2	1	2	2	2	2	1	2
802	55	2	1	2	2	1	1	1	2
803	31	2	2	1	1	3	1	3	2
804	39	1	2	2	2	2	2	2	2
805	47	2	1	1	2	2	2	2	2
806	54	2	1	1	1	1	1	2	2
807	53	2	1	2	2	2	2	2	1
808	45	2	1	2	2	2	2	2	2
809	46	1	2	2	2	2	2	2	2
810	38	1	2	2	2	1	1	1	2
811	34	1	1	2	2	1	2	2	2
812	46	1	2	2	1	1	1	2	2
813	54	1	1	2	2	2	2	2	2
814	33	1	2	1	2	1	2	2	2
815	33	2	2	2	2	2	2	2	2
816	44	2	1	2	2	2	2	2	2
817	46	1	1	2	2	2	2	2	2
818	33	2	2	2	2	2	2	2	2
819	33	2	1	2	2	2	2	2	2
820	29	1	2	2	2	2	2	2	2
821	42	1	1	2	2	1	2	2	2
822	40	1	2	2	2	2	2	1	2
823	50	2	1	2	2	2	2	2	2
824	50	1	1	2	2	1	2	2	2
825	32	1	2	2	2	2	2	2	2
826	34	1	2	2	2	2	2	2	2
827	30	2	1	2	2	2	2	2	2
828	51	2	2	2	2	2	2	2	2
829	38	1	2	2	2	2	2	2	2
830	30	1	2	2	2	2	2	2	2
831	53	2	1	1	3	3	3	3	2
832	30	1	2	2	2	2	2	2	2
833	29	2	2	2	2	2	2	2	2
834	40	1	2	2	2	2	2	2	2
835	40	2	2	2	2	2	2	2	2
836	39	1	2	2	2	2	2	1	2
837	26	2	1	3	2	2	3	3	2
838	41	1	2	2	2	2	2	2	2
839	37	2	1	2	2	2	2	2	2
840	52	1	1	2	2	2	2	2	2
841	51	2	1	2	2	2	2	2	2
842	25	2	2	2	2	2	2	2	2
843	50	1	2	2	2	2	2	2	2
844	28	1	2	2	2	2	2	2	2
845	41	1	1	2	2	2	2	2	2
846	35	1	2	2	2	2	2	2	2
847	41	1	2	2	2	2	2	2	2
848	42	2	1	2	2	2	2	2	2
849	45	1	2	1	3	3	2	1	2
850	41	2	1	1	1	2	3	3	2
851	43	1	1	2	1	1	1	3	2
852	50	1	2	1	1	1	3	3	2
853	47	1	2	1	1	1	2	3	2
854	31	2	2	2	2	2	2	2	2
855	29	1	1	2	2	2	1	3	2
856	26	1	2	2	2	2	2	2	2
857	37	1	2	1	2	2	2	1	2
858	35	1	2	2	2	2	2	2	2
859	33	1	2	2	2	2	2	2	2
860	39	1	1	2	1	3	3	2	2
861	36	2	2	1	2	1	3	2	2
862	35	1	2	2	2	2	2	2	2
863	40	1	2	2	2	2	2	2	2
864	31	1	2	1	2	1	2	1	2
865	39	1	2	2	2	1	1	1	2
866	26	1	1	2	2	2	2	2	2
867	34	1	1	2	2	2	2	2	2
868	36	2	2	2	2	2	2	2	2
869	39	2	1	2	2	2	2	2	2
870	33	1	2	2	2	1	1	2	2
871	40	2	1	2	2	3	1	1	1
872	36	1	2	2	2	2	3	3	2
873	39	2	1	3	2	3	3	1	1
874	33	1	2	2	2	3	2	3	2
875	38	2	2	2	1	1	2	2	1
876	31	2	2	2	2	3	2	3	2
877	42	1	1	2	2	2	2	2	2
878	40	1	2	2	2	2	2	2	2
879	42	2	2	2	2	2	2	2	2
880	32	1	2	2	2	2	2	2	2
881	25	1	2	2	2	3	3	1	2
882	47	2	2	2	2	2	2	2	2
883	43	1	2	2	2	2	2	2	2
884	32	2	2	2	2	2	2	2	2
885	41	2	2	2	2	2	2	2	2
886	35	1	2	1	2	2	1	2	2
887	42	1	2	2	2	2	2	2	2
888	32	1	2	1	1	1	1	2	2
889	54	2	2	2	2	2	2	2	2
890	50	1	2	2	2	2	2	2	2
891	42	1	2	2	2	2	2	2	2
892	45	2	1	2	2	2	2	2	2
893	49	1	2	2	2	2	2	2	2
894	31	1	1	2	2	2	2	2	2
895	39	1	2	2	2	2	2	2	2
896	38	2	1	2	2	2	2	2	2
897	33	1	2	3	3	1	2	1	2
898	32	2	2	3	1	1	2	1	2
899	27	1	2	2	2	1	2	1	2
900	40	2	1	2	2	1	1	1	2
901	34	1	2	3	1	2	1	2	2
902	46	1	2	2	2	2	2	2	2
903	37	1	2	1	1	3	3	2	2
904	46	2	2	2	2	2	2	2	2
905	31	2	2	2	2	2	1	1	2
906	45	1	1	2	2	2	1	2	2
907	55	1	2	2	2	2	2	2	2
908	37	1	2	2	2	2	2	2	2
909	38	1	2	2	2	2	2	2	2
910	36	1	1	2	2	2	2	2	2
911	31	2	2	2	2	2	2	2	2
912	34	1	2	2	2	1	2	3	2
913	44	2	1	2	2	2	2	2	2
914	42	1	1	3	3	3	3	1	1
915	43	1	2	2	2	2	2	2	2
916	44	1	2	2	2	2	2	2	2
917	30	2	2	1	1	1	2	3	2
918	31	2	2	2	2	2	2	2	2
919	28	1	2	2	2	2	2	2	2
920	49	1	2	2	2	2	2	2	2
921	49	2	1	2	2	2	2	2	2
922	27	1	2	2	2	2	2	1	2
923	50	1	2	2	2	2	2	2	2
924	40	1	1	2	2	2	2	2	2
925	33	1	1	2	2	2	2	2	2
926	32	2	2	2	2	2	2	2	2
927	36	1	2	2	2	2	2	2	2
928	40	1	1	3	3	3	3	3	2
929	42	1	2	2	2	2	2	2	2
930	40	1	2	2	2	2	2	2	2
931	28	1	2	2	2	2	2	2	2
932	43	2	1	2	2	2	2	2	1
933	40	1	2	3	1	2	3	3	2
934	35	1	1	2	2	2	2	2	2
935	41	2	1	3	2	2	2	2	2
936	42	1	2	2	2	2	2	2	2
937	27	1	2	2	2	1	2	1	2
938	28	1	2	2	2	2	2	2	2
939	29	1	2	1	1	3	1	2	2
940	28	1	2	3	3	3	3	3	2
941	49	1	2	2	2	2	2	2	1
942	25	2	2	2	2	2	2	2	2
943	40	1	2	2	2	2	2	2	2
944	43	1	2	2	2	2	2	1	2
945	33	1	1	2	2	2	2	2	2
946	34	1	1	2	2	2	2	2	2
947	39	1	2	2	2	2	2	1	2
948	45	1	2	2	2	2	2	2	2
949	40	1	1	2	2	2	2	2	2
950	48	2	2	1	3	3	2	2	2
951	34	1	2	3	2	2	2	2	2
952	39	2	2	3	2	2	2	1	2
953	31	1	2	2	2	2	2	2	2
954	25	1	2	2	2	2	2	2	2
955	28	1	2	2	2	2	2	2	2
956	40	1	2	1	2	3	1	1	2
957	40	2	2	1	2	2	1	1	2
958	27	1	1	1	2	3	3	2	2
959	38	1	2	3	1	2	2	2	2
960	33	1	1	1	2	3	3	3	1
961	37	1	1	2	2	2	2	2	2
962	30	1	2	2	2	2	2	2	2
963	26	1	1	2	2	2	2	2	2
964	35	1	2	2	2	2	2	2	2
965	29	1	1	2	2	2	2	2	2
966	46	1	2	2	2	2	2	2	2
967	35	2	2	2	2	2	2	2	2
968	30	1	2	2	2	2	2	2	2
969	39	1	2	2	2	2	2	2	2
970	38	1	2	2	2	2	2	1	2
971	31	1	2	2	2	1	1	1	2
972	48	1	2	2	2	2	2	2	2
973	40	1	2	1	1	3	2	2	2
974	45	1	2	2	2	2	2	2	2
975	37	2	2	2	2	1	3	3	2
976	36	1	2	2	2	2	2	2	2
977	38	1	2	1	1	1	1	1	2
978	25	1	2	1	1	2	2	1	2
979	41	2	2	2	2	2	2	2	2
980	39	1	2	2	2	2	2	2	2
981	39	2	1	2	2	2	3	3	2
982	36	1	1	2	2	2	2	1	2
983	34	1	2	2	2	2	2	2	2
984	45	1	2	2	2	2	2	2	2
985	47	2	2	2	2	2	2	2	2
986	58	1	2	1	1	3	3	3	2
987	30	1	2	1	2	2	1	1	2
988	39	2	2	2	1	1	1	1	2
989	38	1	1	2	1	3	3	1	2
990	45	1	2	1	1	2	2	1	2
991	35	1	2	2	1	1	1	1	2
992	38	2	2	1	1	3	2	1	2
993	39	1	2	1	1	2	1	2	2
994	37	1	2	2	2	2	2	2	2
995	42	1	2	2	2	2	2	2	2
996	53	2	2	2	2	1	1	1	2
997	40	2	2	1	1	1	1	2	2
998	36	1	2	2	2	1	1	3	2
999	44	2	2	2	2	1	2	1	2
1000	41	1	2	2	2	1	2	1	2
1001	46	2	2	2	2	2	2	2	2
1002	43	1	2	2	2	2	2	2	2
1003	33	1	2	2	2	2	2	2	2
1004	36	2	2	2	2	2	2	3	2
1005	33	1	2	2	2	2	2	2	2
1006	31	2	2	1	1	2	2	2	2
1007	32	1	2	2	2	2	2	2	2
1008	35	1	2	2	2	2	2	2	2
1009	33	2	2	2	2	2	2	2	2
1010	28	1	2	2	2	2	2	2	2
1011	53	2	2	2	2	2	2	2	2
1012	50	1	2	2	2	2	2	2	2
1013	38	2	2	2	2	2	2	2	2
1014	36	1	2	2	2	2	2	2	2
1015	32	2	2	3	3	3	3	3	1
1016	39	2	2	1	1	2	2	2	2
1017	35	1	2	2	2	2	2	2	2
1018	32	2	2	2	2	2	2	2	2
1019	46	1	2	2	2	2	2	2	2
1020	52	1	2	2	2	2	2	2	2
1021	53	2	2	2	2	2	2	2	2
1022	43	2	2	2	2	2	2	2	2
1023	28	2	2	2	2	2	2	2	2
1024	44	2	1	2	2	2	2	2	2
1025	33	1	2	2	2	1	2	2	2
1026	46	2	1	2	2	2	2	2	2
1027	42	1	2	2	2	2	2	2	2
1028	42	1	2	2	2	2	2	2	2
1029	44	1	2	2	2	2	2	2	2
1030	43	2	2	1	2	2	2	1	1
1031	45	1	1	2	2	3	1	1	1
1032	37	2	2	2	2	2	2	2	2
1033	45	1	2	2	2	2	2	2	2
1034	49	2	2	2	2	2	2	2	2
1035	44	1	1	2	2	2	2	2	2
1036	32	1	2	2	2	2	1	1	2
1037	32	2	2	2	2	2	1	1	2
1038	42	1	1	2	1	1	3	1	2
1039	41	1	2	2	2	2	2	2	2
1040	44	1	2	2	2	2	2	2	2
1041	43	2	1	1	2	1	1	1	2
1042	28	1	2	2	2	2	2	2	2
1043	47	1	2	2	2	2	2	2	2
1044	44	1	1	2	2	2	2	2	2
1045	32	1	2	3	2	2	2	2	2
1046	29	1	1	2	2	2	2	2	2
1047	39	1	2	3	1	1	1	1	2
1048	40	1	2	2	1	2	2	2	2
1049	28	1	2	2	2	2	1	2	2
1050	33	1	1	2	2	2	2	2	2
1051	31	1	2	2	2	1	2	2	2
1052	28	1	2	2	2	2	2	2	2
1053	37	1	2	2	2	2	2	2	2
1054	43	1	2	2	2	2	2	2	2
1055	35	1	2	1	1	3	3	1	2
1056	31	1	2	2	2	1	2	1	2
1057	52	1	2	1	2	2	2	1	2
1058	36	1	1	3	3	2	2	1	2
1059	45	2	2	3	2	2	1	1	2
1060	49	1	2	2	2	2	2	2	2
1061	25	1	2	2	2	2	2	2	2
1062	49	1	2	3	3	3	3	3	2
1063	43	1	2	2	2	2	2	2	2
1064	40	1	2	2	2	2	2	2	2
1065	50	1	2	3	1	1	1	1	2
1066	47	1	2	1	2	3	2	2	2
1067	42	2	2	2	2	1	1	2	2
1068	54	2	2	2	2	2	2	2	2
1069	42	1	2	1	2	2	2	3	2
1070	35	1	2	2	2	2	2	2	2
1071	41	2	1	2	2	2	2	2	2
1072	46	1	2	2	2	2	2	2	2
1073	33	1	2	2	2	2	2	2	2
1074	31	2	2	2	2	2	2	2	2
1075	27	1	2	2	2	2	2	2	2
1076	33	1	2	2	2	2	2	2	2
1077	39	2	2	1	2	2	2	2	2
1078	25	1	2	2	2	2	2	2	2
1079	39	2	2	2	2	2	2	2	2
1080	32	1	1	2	2	1	2	3	2
1081	27	1	1	2	2	2	2	2	2
1082	52	1	1	1	1	1	1	1	2
1083	52	1	2	2	3	2	2	2	2
1084	52	1	2	2	2	2	2	2	2
1085	36	1	2	2	2	2	2	2	2
1086	50	2	2	1	2	2	2	2	2
1087	38	2	2	2	2	2	2	2	2
1088	55	1	2	2	2	2	2	2	2
1089	35	2	1	3	3	3	1	1	2
1090	46	2	1	2	2	2	2	2	2
1091	54	1	2	1	1	3	1	3	2
1092	33	1	2	2	2	2	2	2	2
1093	52	1	2	1	2	1	2	1	2
1094	32	1	2	1	1	3	1	2	2
1095	34	2	2	1	2	2	1	2	2
1096	29	1	1	2	1	2	1	1	2
1097	42	2	2	1	1	2	1	1	2
1098	53	1	2	1	2	2	2	2	2
1099	34	2	2	1	2	3	1	3	2
1100	34	1	2	2	2	2	2	2	2
1101	52	1	2	1	1	3	2	2	2
1102	42	1	2	2	2	2	2	2	2
1103	39	1	2	2	2	2	2	2	2
1104	46	2	2	2	2	1	1	1	2
1105	52	1	2	1	2	2	2	2	2
1106	26	1	2	1	1	2	2	2	2
1107	47	1	2	2	2	2	2	2	2
1108	46	1	2	3	2	2	2	2	2
1109	46	2	2	1	1	1	1	1	2
1110	38	1	2	3	2	3	1	2	2
1111	34	1	2	2	2	2	2	2	2
1112	28	1	2	1	2	2	2	2	2
1113	52	2	1	1	2	2	2	1	2
1114	47	1	2	2	3	1	2	2	2
1115	27	1	1	3	3	1	3	2	2
1116	29	2	1	3	2	2	2	3	2
1117	36	1	2	2	2	2	1	2	2
1118	25	1	2	1	2	2	1	2	2
1119	52	1	2	1	2	1	1	1	2
1120	52	1	2	3	2	2	2	2	2
1121	51	1	1	2	1	1	1	1	2
1122	41	1	1	2	1	1	1	1	2
1123	52	1	1	2	2	2	1	1	2
1124	44	2	1	1	1	1	1	1	2
1125	50	1	2	2	2	2	2	2	2
1126	48	1	2	2	2	2	2	2	2
1127	28	1	2	2	2	1	1	1	2
1128	29	2	2	2	2	2	2	1	2
1129	46	1	2	2	2	1	1	1	2
1130	41	2	2	2	2	2	2	2	2
1131	47	2	2	2	1	1	1	1	2
1132	33	1	1	3	2	3	3	3	2
1133	43	1	2	2	2	2	2	2	2
1134	38	1	2	1	1	1	3	1	2
1135	43	1	2	2	2	2	2	2	2
1136	50	1	2	2	2	2	2	1	2
1137	41	1	2	2	2	2	2	2	2
1138	47	1	1	1	2	1	1	1	2
1139	46	2	1	1	1	1	2	1	2
1140	33	1	2	2	2	2	2	2	2
1141	38	2	1	1	1	1	3	1	2
1142	31	1	2	2	2	3	1	1	2
1143	28	1	2	2	2	2	2	2	2
1144	42	2	2	2	2	2	2	2	2
1145	37	2	1	2	2	2	2	2	2
1146	38	1	2	2	2	2	2	2	2
1147	30	1	2	2	2	2	2	2	2
1148	35	1	2	2	2	2	2	2	2
1149	38	1	2	2	2	2	2	2	2
1150	34	1	1	2	2	2	2	2	2
1151	36	1	2	2	2	2	2	2	2
1152	34	2	2	2	2	2	2	2	2
1153	48	1	2	2	2	2	2	2	2
1154	42	1	1	2	2	2	2	2	2
1155	46	2	1	2	2	2	2	2	2
1156	38	1	1	2	2	2	2	2	2
1157	27	1	2	1	1	2	1	1	2
1158	45	1	2	2	2	2	2	2	2
1159	28	1	2	2	2	2	2	2	2
1160	36	1	2	2	2	2	2	2	2
1161	34	1	1	2	2	2	2	2	2
1162	28	1	2	2	2	2	2	2	2
1163	39	1	2	2	2	2	2	2	2
1164	52	2	2	2	2	2	2	2	2
1165	43	1	1	2	2	2	2	2	1
1166	45	2	1	2	2	2	2	2	2
1167	35	1	2	2	2	2	2	2	2
1168	28	1	2	2	2	2	2	1	2
1169	32	1	2	2	2	2	2	2	2
1170	33	2	1	2	2	2	2	2	2
1171	32	1	1	1	1	2	1	1	2
1172	43	2	1	2	2	2	2	2	2
1173	26	1	1	2	2	2	2	2	2
1174	52	2	1	2	2	2	2	2	2
1175	41	1	2	2	2	2	2	2	2
1176	29	1	2	2	2	2	2	2	2
1177	38	2	2	2	2	2	2	2	2
1178	37	1	2	2	2	2	2	2	2
1179	39	2	1	2	2	2	2	2	2
1180	33	1	2	2	2	2	2	2	2
1181	29	1	1	2	2	2	2	2	2
1182	54	2	1	2	2	2	2	2	2
1183	38	1	2	2	2	2	2	2	2
1184	49	1	2	2	2	2	2	2	2
1185	49	1	2	2	2	2	2	2	2
1186	41	1	2	3	3	3	3	3	2
1187	34	1	2	2	2	2	2	2	2
1188	35	1	2	2	2	2	2	2	2
1189	49	1	1	2	2	2	2	2	2
1190	45	1	1	2	1	1	2	1	2
1191	36	2	2	2	2	2	2	2	2
1192	34	1	2	2	2	2	2	2	2
1193	40	1	1	2	2	2	2	2	2
1194	32	1	2	2	2	2	2	2	2
1195	39	1	2	2	2	2	2	2	2
1196	43	1	2	2	2	2	2	2	2
1197	28	1	1	2	2	2	2	2	2
1198	33	1	2	2	2	2	2	2	2
1199	38	1	1	2	2	2	2	2	2
1200	32	1	1	2	2	2	2	2	2
1201	37	1	2	2	2	2	2	2	2
1202	29	2	2	2	2	2	2	2	2
1203	38	1	2	2	2	2	2	2	2
1204	40	1	2	2	2	2	2	2	2
1205	39	1	1	2	2	2	2	2	2
1206	38	1	2	2	2	2	2	2	2
1207	36	1	1	2	2	2	2	2	2
1208	36	2	2	2	2	2	2	2	2
1209	38	1	2	2	2	2	2	2	2
1210	45	1	2	2	2	2	2	2	2
1211	50	1	2	2	2	2	2	2	2
1212	32	1	2	1	1	1	2	2	2
1213	41	2	1	3	3	3	3	3	2
1214	44	2	2	3	3	3	3	3	2
1215	39	1	1	2	2	2	2	2	2
1216	53	2	1	2	2	2	2	2	2
1217	28	1	2	2	2	2	2	2	2
1218	37	1	2	1	1	1	1	1	2
1219	32	1	2	2	2	2	2	2	2
1220	35	1	2	2	2	2	2	2	2
1221	33	1	2	2	2	2	2	2	2
1222	41	1	2	2	2	2	2	2	2
1223	46	1	1	2	2	2	2	2	2
1224	39	2	2	1	1	1	1	1	2
1225	31	2	1	2	2	2	2	2	2
1226	28	2	1	2	2	2	2	2	2
1227	46	1	2	2	2	2	2	2	2
1228	37	1	2	2	2	2	2	2	2
1229	40	1	2	2	2	2	2	2	2
1230	30	1	2	2	2	2	2	2	2
1231	35	2	2	2	2	2	2	2	2
1232	33	1	2	2	2	2	2	2	2
1233	40	1	2	2	2	2	2	2	2
1234	30	1	2	2	2	2	2	2	2
1235	46	2	1	2	1	1	1	1	2
1236	48	2	2	2	2	2	2	2	2
1237	40	2	2	2	2	2	2	2	2
1238	42	2	1	2	2	2	2	2	2
1239	30	1	2	2	2	2	2	2	2
1240	26	1	1	2	2	2	2	2	2
1241	45	2	1	2	2	2	2	2	2
1242	47	1	2	2	1	1	1	1	2
1243	34	2	1	2	2	2	2	2	2
1244	28	1	2	2	2	2	2	2	2
1245	39	1	2	2	2	2	2	2	2
1246	40	1	1	2	2	2	2	1	2
1247	43	2	1	2	2	2	2	2	2
1248	36	2	1	2	2	2	2	2	2
1249	40	1	2	2	2	2	2	2	2
1250	50	2	2	2	2	2	2	1	2
1251	42	1	2	2	2	2	2	2	2
1252	33	1	2	2	2	2	2	2	2
1253	35	1	2	2	2	1	2	2	2
1254	28	1	2	2	2	2	2	1	2
1255	36	1	2	2	2	2	2	2	2
1256	47	1	1	1	1	1	2	1	2
1257	43	1	1	2	2	2	2	2	2
1258	33	2	2	2	2	2	2	1	2
1259	26	1	2	2	2	2	2	2	2
1260	37	2	1	2	2	2	2	2	1
1261	35	1	2	2	2	2	2	2	2
1262	53	1	2	3	2	2	2	2	2
1263	30	1	2	2	2	2	2	2	2
1264	35	1	2	2	2	2	2	2	2
1265	31	1	2	2	2	2	2	2	2
1266	36	2	1	3	3	3	3	3	2
1267	30	1	2	2	2	2	2	2	2
1268	37	1	2	2	2	2	2	2	2
1269	32	2	2	2	2	2	2	2	2
1270	48	1	2	2	2	2	2	1	1
1271	34	1	2	2	2	2	2	1	2
1272	46	1	2	2	2	2	2	2	2
1273	40	1	2	2	2	2	1	1	1
1274	43	2	2	2	2	2	2	2	2
1275	43	1	2	2	2	2	2	2	2
1276	33	1	1	2	1	2	3	3	2
1277	50	1	2	2	2	2	2	2	2
1278	36	1	2	2	2	2	2	2	2
1279	37	2	1	2	2	2	2	2	2
1280	38	1	1	2	2	2	2	2	2
1281	45	1	2	2	2	2	2	2	2
1282	51	2	2	2	2	2	2	2	2
1283	36	1	2	2	2	2	2	2	2
1284	36	2	1	2	2	2	2	2	2
1285	39	1	2	2	2	2	2	2	2
1286	34	1	2	2	2	2	2	2	2
1287	35	2	1	2	2	2	2	2	2
1288	34	2	1	2	2	2	2	2	2
1289	36	1	2	2	2	2	2	2	2
1290	55	2	1	2	2	2	2	1	2
1291	34	1	1	2	2	2	2	2	2
1292	30	2	1	2	2	2	2	2	2
1293	35	2	1	2	2	2	2	2	2
1294	35	1	2	2	2	2	2	2	2
1295	34	1	2	2	2	2	2	2	2
1296	42	2	2	2	2	2	2	2	2
1297	28	2	1	2	2	2	2	2	2
1298	35	1	2	2	2	2	2	2	2
1299	35	1	2	2	2	2	2	2	2
1300	49	1	1	2	2	2	2	2	2
1301	33	1	1	2	2	2	2	2	2
1302	27	2	1	2	2	2	2	2	2
1303	49	1	2	2	2	2	2	2	2
1304	48	1	1	2	2	2	2	2	2
1305	48	1	2	2	2	2	2	2	2
1306	28	1	1	2	2	2	2	2	1
1307	35	2	1	2	2	2	2	2	2
1308	40	1	2	2	2	2	2	2	2
1309	47	2	2	3	3	3	3	3	2
1310	46	1	2	3	3	3	3	3	2
1311	39	1	2	2	2	2	2	2	2
1312	41	2	1	2	2	2	2	2	2
1313	35	1	2	2	2	2	2	2	2
1314	33	2	2	2	2	1	2	1	2
1315	35	2	2	2	2	1	2	1	2
1316	32	1	1	2	2	1	2	1	2
1317	31	1	2	2	2	1	2	1	2
1318	44	1	2	2	2	2	2	2	2
1319	26	2	1	3	2	2	2	1	2
1320	25	1	1	3	2	2	2	1	2
1321	32	1	2	2	2	2	2	2	2
1322	34	2	2	2	2	2	2	2	2
1323	52	1	2	2	2	2	2	2	2
1324	42	2	2	2	2	2	2	2	2
1325	31	1	2	2	2	2	2	2	2
1326	32	2	1	2	2	2	2	2	2
1327	44	2	1	2	2	2	2	2	2
1328	40	2	2	2	2	2	2	2	2
1329	35	1	2	2	2	2	2	2	2
1330	35	2	2	2	2	2	2	2	2
1331	41	2	2	2	2	2	2	2	2
1332	33	2	1	2	2	2	2	2	2
1333	32	1	1	2	2	2	2	2	2
1334	27	1	2	3	2	1	1	1	2
1335	34	1	2	2	2	2	2	2	2
1336	34	2	1	2	2	2	2	2	2
1337	40	1	1	2	2	2	2	2	2
1338	39	2	2	2	2	2	2	2	2
1339	34	1	2	2	2	2	2	2	2
1340	25	2	2	3	3	3	3	3	2
1341	51	2	2	2	2	2	2	2	2
1342	38	2	2	2	2	2	2	2	2
1343	38	2	1	2	2	2	2	1	2
1344	35	1	1	2	2	2	2	1	2
1345	50	2	1	2	2	2	2	1	1
1346	25	2	1	2	2	2	2	3	1
1347	49	1	1	2	2	2	2	2	2
1348	39	2	1	2	2	2	2	2	2
1349	47	1	1	2	2	2	2	2	2
1350	39	1	2	2	2	2	2	2	2
1351	41	1	1	2	2	2	2	2	2
1352	26	1	2	2	2	2	2	2	2
1353	39	1	1	2	2	2	2	2	2
1354	45	1	2	2	2	2	2	2	2
1355	45	1	1	2	2	2	2	2	2
1356	42	1	2	2	2	2	2	2	2
1357	41	2	2	2	2	2	2	2	2
1358	33	1	2	2	2	2	2	2	2
1359	30	1	2	2	2	2	2	2	2
1360	39	1	1	2	2	2	2	2	2
1361	37	1	2	2	2	2	2	2	2
1362	33	1	1	2	2	2	2	2	2
1363	37	1	2	2	2	2	2	2	2
1364	36	1	1	2	2	2	2	2	2
1365	38	1	2	2	2	2	2	2	2
1366	37	1	2	2	2	2	2	2	2
1367	39	2	2	2	2	1	1	1	2
1368	54	2	2	2	2	2	2	2	2
1369	46	1	2	2	2	2	2	2	2
1370	45	2	1	2	2	2	2	2	2
1371	42	1	2	2	2	2	2	2	2
1372	34	1	2	2	2	2	2	2	2
1373	37	1	1	2	2	2	2	2	2
1374	37	1	2	1	2	2	1	1	2
1375	31	1	2	2	2	2	2	2	2
1376	31	1	2	2	2	2	2	2	2
1377	33	1	2	2	2	2	2	2	2
1378	50	1	1	1	1	3	3	3	2
1379	51	2	2	2	2	2	2	2	2
1380	37	2	2	2	2	2	2	2	2
1381	46	2	2	2	2	2	2	2	2
1382	27	2	2	1	1	1	1	1	2
1383	55	2	1	2	2	2	2	2	2
1384	53	1	2	2	2	2	2	2	2
1385	35	1	1	2	2	2	2	2	1
1386	28	1	1	2	2	2	2	2	2
1387	47	1	2	2	2	2	2	2	2
1388	31	2	2	2	2	2	2	2	2
1389	44	2	2	2	2	2	2	2	2
1390	33	1	1	2	2	2	2	2	2
1391	34	1	1	2	2	2	2	2	2
1392	29	1	1	2	2	2	2	2	2
1393	39	1	2	2	2	2	2	2	2
1394	51	2	1	2	2	2	2	2	2
1395	44	2	1	3	2	3	3	1	2
1396	31	1	2	2	2	2	2	2	2
1397	35	1	2	2	2	2	2	2	2
1398	55	1	2	2	2	2	2	2	2
1399	35	1	2	2	2	2	2	2	2
1400	35	1	2	2	2	2	2	2	2
1401	29	1	2	2	2	2	2	2	2
1402	37	1	2	2	2	2	2	2	2
1403	30	2	2	2	2	2	2	2	2
1404	38	1	1	2	2	2	2	2	2
1405	55	1	1	2	2	2	2	2	2
1406	29	1	2	2	2	2	2	2	2
1407	42	1	1	2	2	2	2	2	2
1408	33	1	1	2	2	2	2	2	2
1409	29	1	2	2	2	2	2	2	2
1410	28	1	2	2	2	2	2	2	2
1411	50	1	1	2	2	2	2	2	2
1412	35	1	2	2	2	2	2	2	2
1413	36	1	2	2	2	2	2	2	2
1414	32	2	1	2	2	2	2	2	2
1415	46	2	2	2	2	2	2	2	2
1416	48	1	1	2	2	2	2	2	2
1417	34	1	1	2	2	2	2	2	2
1418	52	2	1	2	2	2	2	2	2
1419	37	1	1	2	2	2	2	2	2
1420	43	1	2	2	2	2	2	2	2
1421	32	1	2	2	2	2	2	2	2
1422	54	2	1	2	2	2	2	2	2
1423	34	2	2	2	2	2	2	2	2
1424	35	1	2	2	2	2	2	2	2
1425	40	1	2	2	2	2	2	2	2
1426	38	1	1	2	2	2	2	2	2
1427	33	1	1	2	2	2	2	2	2
1428	41	1	2	2	2	2	2	2	2
1429	44	2	2	2	2	2	2	2	2
1430	50	1	2	2	2	2	2	2	2
1431	45	1	2	2	2	2	2	2	2
1432	34	1	1	2	2	2	2	2	2
1433	47	1	1	2	2	2	2	2	2
1434	47	2	1	2	2	2	2	2	2
1435	32	1	1	2	2	2	2	2	2
1436	44	1	2	2	2	2	2	2	2
1437	55	2	1	2	2	2	2	2	2
1438	31	1	1	2	2	2	2	2	2
1439	53	2	2	2	2	2	2	2	2
1440	42	1	1	2	2	2	2	2	2
1441	34	2	1	2	2	2	2	2	2
1442	28	1	2	2	2	1	2	1	2
1443	38	1	1	2	2	2	2	2	2
1444	52	2	1	2	2	2	2	2	2
1445	35	1	2	2	2	2	2	2	2
1446	36	2	2	2	2	2	2	2	2
1447	52	2	2	2	2	2	2	2	2
1448	34	1	2	2	2	2	2	2	2
1449	25	1	1	2	2	2	2	2	2
1450	33	1	1	2	2	2	2	2	2
1451	37	1	1	2	2	2	2	2	2
1452	44	2	2	2	2	2	2	2	2
1453	31	1	2	2	2	2	2	2	2
1454	48	1	1	2	2	2	2	2	2
1455	53	2	1	2	2	2	2	2	2
1456	42	1	2	2	2	2	2	2	2
1457	44	1	1	2	2	2	2	2	2
1458	27	1	1	1	2	2	2	2	2
1459	37	1	2	2	2	2	2	2	2
1460	50	1	2	2	2	2	2	2	2
1461	50	1	1	2	2	2	2	2	2
1462	39	1	2	1	2	1	3	3	2
1463	29	1	1	2	2	2	2	2	2
1464	29	1	1	3	2	2	3	3	2
1465	30	1	1	2	2	2	2	2	2
1466	36	1	1	2	2	2	2	2	2
1467	49	2	1	2	2	2	2	2	2
1468	47	1	2	2	2	2	2	2	2
1469	40	1	2	2	1	1	3	2	2
1470	51	1	1	2	2	2	2	2	2
1471	44	2	2	2	2	2	2	2	2
1472	46	1	2	2	2	2	2	2	2
1473	40	1	2	2	2	2	2	2	2
1474	29	1	2	2	2	2	2	2	2
1475	35	1	2	3	2	2	2	1	2
1476	34	1	2	2	2	2	2	2	2
1477	37	1	2	2	2	2	2	2	2
1478	46	1	1	2	2	2	2	2	2
1479	53	2	1	1	2	2	2	2	2
1480	41	2	2	2	2	2	2	2	2
1481	38	1	2	2	2	2	2	2	2
1482	41	1	1	2	2	2	2	2	2
1483	37	2	1	3	3	3	1	1	2
1484	54	2	2	2	2	2	2	2	2
1485	26	1	2	2	2	2	2	2	2
1486	30	1	2	2	2	2	2	2	2
1487	25	1	1	2	2	2	2	2	2
1488	51	1	1	2	1	2	2	2	2
1489	34	2	2	2	2	2	2	1	2
1490	44	2	1	2	2	2	3	3	2
1491	54	1	1	2	2	2	2	2	2
1492	32	2	1	2	2	2	2	2	2
1493	41	1	1	1	1	1	1	1	2
1494	39	1	1	3	1	2	2	1	2
1495	42	1	2	2	2	2	2	2	2
1496	42	2	1	1	1	1	1	1	2
1497	25	1	2	2	2	2	2	2	2
1498	47	2	1	2	2	3	1	3	2
1499	41	1	1	1	1	3	2	2	2
1500	46	2	1	2	2	2	1	2	2
1501	51	2	1	1	1	3	1	1	2
1502	53	2	2	2	2	2	2	2	2
1503	58	2	1	2	2	1	1	1	2
1504	26	2	1	2	2	2	2	2	2
1505	33	1	2	2	2	2	2	2	2
1506	49	2	1	2	2	2	2	2	2
1507	51	1	2	2	2	2	2	2	2
1508	36	1	2	1	2	2	2	2	2
1509	38	1	2	2	2	2	2	2	2
1510	33	1	1	2	1	3	3	3	2
1511	23	1	1	2	2	1	1	1	2
1512	50	1	1	2	2	1	2	2	2
1513	30	1	1	2	2	2	2	1	2
1514	53	1	1	2	2	2	2	2	2
1515	28	1	1	2	2	2	2	2	2
1516	29	1	2	1	2	2	2	2	2
1517	43	1	1	2	2	2	2	2	2
1518	34	1	1	1	1	1	1	1	2
1519	30	1	1	2	2	2	2	2	2
1520	41	2	2	3	3	3	3	3	2
1521	37	1	2	2	2	2	2	2	2
1522	34	1	2	2	2	2	2	2	2
1523	33	2	2	2	2	2	2	2	2
1524	27	1	2	2	2	2	2	2	2
1525	26	2	1	1	1	2	1	1	2
1526	34	1	2	2	2	2	2	2	2
1527	44	1	1	1	1	1	1	1	2
1528	39	1	1	2	2	2	2	2	2
1529	36	1	1	1	1	1	3	3	2
1530	32	1	1	2	2	2	2	2	2
1531	42	2	2	2	2	2	2	2	2
1532	44	1	1	2	2	2	1	1	2
1533	34	1	1	3	1	1	1	3	2
1534	35	1	2	2	2	2	2	2	2
1535	51	1	1	2	2	2	2	1	2
1536	55	2	1	2	2	1	1	1	2
1537	48	1	2	2	2	2	2	2	2
1538	32	1	1	2	1	3	3	3	2
1539	35	2	1	2	2	2	2	2	2
1540	41	1	2	2	2	2	2	2	2
1541	27	2	2	2	2	2	1	2	2
1542	45	1	2	1	2	1	1	2	2
1543	25	1	2	1	2	2	2	2	2
1544	42	1	1	3	2	2	2	2	2
1545	44	2	1	2	2	2	2	2	2
1546	29	2	1	3	2	2	1	3	2
1547	42	1	2	2	2	2	2	2	2
1548	31	1	2	2	2	2	2	3	2
1549	32	2	1	2	2	2	2	1	2
1550	27	2	1	2	2	2	2	2	2
1551	26	1	2	2	2	2	2	2	2
1552	32	1	2	2	2	2	2	2	2
1553	46	1	1	2	2	2	2	2	2
1554	33	1	1	2	2	2	2	3	2
1555	51	1	2	2	2	2	2	1	2
1556	43	2	1	2	2	2	2	1	2
1557	29	1	2	2	2	2	2	2	2
1558	40	2	1	3	2	2	1	2	2
1559	49	1	2	2	2	2	2	2	2
1560	41	1	1	2	2	2	2	2	2
1561	51	2	1	1	2	2	2	2	2
1562	49	2	1	2	2	2	2	2	2
1563	45	2	2	1	1	2	2	1	2
1564	53	2	1	2	2	2	2	2	2
1565	44	2	1	1	1	2	2	2	2
1566	26	1	2	2	2	2	2	2	2
1567	48	1	2	1	2	2	2	2	2
1568	49	1	2	2	2	2	2	2	2
1569	54	2	1	2	2	2	2	2	2
1570	37	1	1	2	2	2	2	2	2
1571	25	2	2	2	2	2	2	2	2
1572	47	2	2	1	2	2	2	2	2
1573	49	2	1	2	2	2	2	2	2
1574	36	2	1	2	2	2	2	2	2
1575	33	1	2	2	2	2	2	2	2
1576	51	2	1	2	2	2	2	2	2
1577	37	1	1	2	2	2	2	2	2
1578	42	2	1	2	2	2	2	2	2
1579	44	1	1	2	2	2	2	2	2
1580	39	2	1	2	2	2	2	2	2
1581	32	1	2	2	2	2	2	2	2
1582	38	1	2	2	2	2	2	2	2
1583	32	2	2	2	2	2	2	2	2
1584	53	2	1	2	2	2	2	2	2
1585	40	2	2	2	2	2	2	2	2
1586	45	2	1	2	2	2	2	2	2
1587	39	1	2	3	3	3	3	3	2
1588	31	1	1	2	2	2	2	3	2
1589	31	2	1	2	2	2	2	2	2
1590	36	2	1	2	2	2	2	2	2
1591	37	2	2	2	2	2	2	2	2
1592	44	1	2	1	2	2	2	3	2
1593	40	1	1	1	3	2	2	2	2
1594	53	2	1	1	2	2	2	2	2
1595	41	1	2	1	1	1	2	3	2
1596	36	1	2	2	2	2	2	2	2
1597	45	2	2	2	2	2	2	2	2
1598	25	1	2	1	1	1	1	1	2
1599	39	1	2	2	2	2	2	2	2
1600	32	1	1	2	2	2	2	2	2
1601	49	1	2	2	2	2	2	2	2
1602	27	2	1	2	2	2	2	1	2
1603	54	1	1	3	3	3	3	3	2
1604	26	1	1	2	2	2	2	2	2
1605	35	2	1	2	2	2	2	2	2
1606	46	1	2	2	2	2	2	2	2
1607	32	1	2	2	2	2	2	2	2
1608	44	1	2	2	2	2	2	2	2
1609	31	1	2	2	2	2	2	2	2
1610	37	2	2	1	1	1	1	1	2
1611	51	2	2	2	2	2	2	2	2
1612	52	2	2	1	1	1	1	1	2
1613	36	1	2	1	2	2	2	1	2
1614	37	2	2	1	2	2	2	1	2
1615	51	2	2	1	1	1	1	1	2
1616	42	1	2	2	2	2	2	2	2
1617	39	2	2	1	1	1	1	1	2
1618	28	1	2	2	2	2	2	2	2
1619	30	2	2	2	2	2	2	2	2
1620	50	2	2	2	2	2	2	2	2
1621	42	2	1	2	2	2	2	2	2
1622	25	1	1	2	2	2	2	2	2
1623	30	1	1	1	1	2	1	1	2
1624	36	1	1	3	1	2	2	3	2
1625	46	1	1	2	2	1	1	2	2
1626	33	1	2	3	3	3	1	1	2
1627	54	1	2	2	2	2	2	2	2
1628	46	1	1	2	2	2	2	2	2
1629	39	1	2	3	3	3	3	3	2
1630	44	1	2	1	2	2	2	1	2
1631	39	1	1	2	2	2	2	2	2
1632	46	1	2	1	2	2	2	1	2
1633	41	1	1	3	3	3	3	3	1
1634	37	1	2	2	2	2	2	2	2
1635	40	1	2	2	2	2	2	2	2
1636	48	2	1	1	1	2	1	2	2
1637	35	1	2	1	2	2	2	2	2
1638	43	1	2	2	2	2	2	2	2
1639	39	1	2	2	2	2	2	2	2
1640	42	2	2	1	3	3	3	1	2
1641	43	2	2	2	2	2	2	2	2
1642	46	1	1	1	1	1	1	1	2
1643	32	1	2	2	2	2	2	2	2
1644	40	2	1	3	3	3	3	3	2
1645	35	1	1	3	3	3	3	3	2
1646	34	1	2	1	2	2	2	2	2
1647	30	1	2	2	2	2	2	2	2
1648	35	2	2	2	2	2	2	2	2
1649	41	1	2	1	1	1	1	1	2
1650	54	1	2	3	3	3	3	3	2
1651	25	1	2	2	2	2	1	1	2
1652	33	1	2	2	2	2	2	2	2
1653	34	1	1	2	2	2	2	2	2
1654	38	2	1	2	2	2	2	2	2
1655	28	2	2	1	3	3	3	1	2
1656	43	2	1	1	1	1	1	1	2
1657	46	1	2	2	2	2	2	2	2
1658	53	2	1	2	2	2	2	2	2
1659	29	1	1	2	2	2	2	2	2
1660	43	1	1	2	2	2	2	2	2
1661	22	1	2	2	2	2	2	2	2
1662	53	2	2	2	2	2	2	2	2
1663	54	1	1	2	2	2	2	2	2
1664	38	1	1	2	2	2	2	2	2
1665	47	1	1	2	2	2	2	2	2
1666	41	2	1	2	2	1	1	2	2
1667	54	2	1	2	2	2	2	2	2
1668	50	1	1	2	2	2	2	2	2
1669	41	2	1	2	2	2	2	2	2
1670	52	2	2	2	2	2	2	2	2
1671	41	1	2	2	2	2	2	2	2
1672	34	2	1	2	2	2	2	2	2
1673	50	2	1	2	2	2	2	2	2
1674	32	1	2	2	2	2	2	2	2
1675	32	2	2	2	2	2	2	2	2
1676	33	1	2	2	2	2	2	2	2
1677	26	1	2	2	2	2	2	2	2
1678	30	1	1	2	2	2	2	2	2
1679	32	2	1	2	2	2	2	2	2
1680	27	1	1	2	2	2	2	2	2
1681	49	2	1	2	2	2	2	2	2
1682	52	2	1	2	2	2	2	2	2
1683	52	2	2	2	2	2	2	2	2
1684	34	2	1	2	2	2	2	2	2
1685	38	1	2	2	2	2	2	2	2
1686	30	1	2	2	2	2	2	2	2
1687	53	2	1	2	2	2	2	2	2
1688	37	2	2	1	1	1	1	1	2
1689	31	1	1	2	2	2	2	2	2
1690	37	1	1	2	2	2	2	2	2
1691	50	2	1	2	2	2	2	2	1
1692	42	1	2	2	2	2	2	2	2
1693	32	1	2	2	2	2	1	2	2
1694	45	1	2	2	2	2	2	2	2
1695	27	2	2	2	2	2	2	2	2
1696	50	1	2	2	2	2	2	2	2
1697	51	2	1	2	2	2	2	2	2
1698	27	1	2	2	2	1	1	1	2
1699	43	2	2	2	2	2	2	2	2
1700	38	1	2	2	2	2	2	1	2
1701	38	1	1	2	2	2	2	2	2
1702	42	1	1	2	2	2	2	2	1
1703	33	2	1	2	2	2	2	2	2
1704	37	1	2	2	2	2	2	2	2
1705	31	2	1	2	2	2	2	2	2
1706	30	1	2	2	2	2	2	2	2
1707	47	2	1	2	2	2	2	2	2
1708	27	1	1	2	2	2	2	2	1
1709	47	2	1	2	2	2	2	2	2
1710	53	1	2	2	2	2	2	2	2
1711	39	2	1	2	2	2	2	2	2
1712	28	1	2	2	2	2	2	2	2
1713	31	1	1	3	3	3	3	3	2
1714	28	1	2	2	2	2	2	2	2
1715	44	2	2	3	3	3	3	3	2
1716	45	2	1	2	2	2	2	2	2
1717	37	1	2	2	2	2	2	2	2
1718	31	2	2	2	2	2	2	2	2
1719	53	2	2	3	3	3	3	2	2
1720	55	2	1	2	2	2	2	2	2
1721	42	2	2	2	2	2	2	2	2
1722	50	1	2	2	2	2	2	2	2
1723	37	2	1	2	2	2	2	2	2
1724	32	2	1	2	2	2	2	1	2
1725	37	1	2	2	2	2	2	1	2
1726	33	2	1	3	3	1	1	2	2
1727	54	1	2	2	2	2	2	2	2
1728	53	2	1	2	2	2	2	2	2
1729	28	1	2	2	2	2	2	2	2
1730	30	1	2	2	2	2	2	2	2
1731	45	1	2	2	2	2	2	2	2
1732	49	2	2	2	2	1	1	1	2
1733	48	2	1	2	2	2	2	2	2
1734	54	1	2	2	2	2	2	2	2
1735	27	1	1	2	2	2	2	2	2
1736	47	1	2	1	1	2	2	1	2
1737	34	1	2	3	3	3	3	3	2
1738	34	2	2	2	2	2	2	2	2
1739	40	2	1	2	2	2	2	2	1
1740	49	2	1	2	2	2	2	2	2
1741	42	1	2	2	2	2	1	2	2
1742	31	1	1	1	1	1	1	3	2
1743	54	1	2	2	2	2	2	2	2
1744	36	1	2	2	2	2	2	2	2
1745	29	1	2	2	2	2	2	2	2
1746	31	1	2	2	2	2	2	2	2
1747	29	1	2	3	3	3	3	3	2
1748	36	1	2	2	2	2	2	2	2
1749	31	1	2	2	2	2	2	2	2
1750	45	1	2	2	2	2	2	2	2
1751	46	2	2	2	2	2	2	2	2
1752	38	1	2	2	2	2	2	2	2
1753	44	2	2	2	2	2	2	2	2
1754	40	1	1	2	2	2	2	2	2
1755	33	2	1	2	2	2	2	2	2
1756	25	1	2	2	2	2	2	2	2
1757	27	1	2	2	2	2	2	2	2
1758	32	2	2	2	2	2	2	2	2
1759	34	1	2	2	2	2	2	2	2
1760	32	1	1	2	2	1	2	2	2
1761	53	1	2	2	2	2	2	2	2
1762	33	1	1	2	2	2	2	2	1
1763	41	2	2	2	2	2	2	2	2
1764	35	1	2	2	2	2	2	2	2
1765	40	2	2	2	2	2	2	2	2
1766	47	2	2	2	2	2	2	2	2
1767	38	1	1	2	2	2	2	2	2
1768	38	1	2	2	2	2	2	2	2
1769	44	1	2	2	2	2	2	2	2
1770	42	1	1	2	2	2	2	2	2
1771	32	1	1	2	2	2	2	2	2
1772	48	1	2	2	2	2	2	2	2
1773	31	1	2	2	2	2	2	2	2
1774	34	2	1	2	3	3	3	3	2
1775	32	1	2	2	2	2	2	2	2
1776	48	1	1	1	1	1	2	2	1
1777	38	2	1	2	2	2	2	2	2
1778	30	1	2	3	2	2	2	2	2
1779	35	1	1	1	2	2	2	2	2
1780	40	1	2	2	2	2	2	2	2
1781	46	1	2	2	2	2	2	2	2
1782	28	1	2	2	2	2	2	2	2
1783	34	1	2	2	2	2	2	2	2
1784	46	1	1	2	2	2	2	2	2
1785	53	2	1	2	2	2	2	2	1
1786	43	2	1	2	3	1	2	3	2
1787	53	1	2	2	2	1	2	1	2
1788	26	1	2	2	2	2	2	2	2
1789	46	2	2	2	2	2	2	2	2
1790	36	1	2	2	2	2	2	2	2
1791	36	1	1	2	2	2	2	2	1
1792	26	2	1	2	2	2	2	2	2
1793	41	2	2	2	2	2	2	2	2
1794	53	1	1	2	2	2	2	2	2
1795	53	2	1	2	2	2	2	2	2
1796	48	2	1	2	3	1	3	3	2
1797	28	2	1	2	2	2	3	3	2
1798	52	2	2	2	2	2	2	2	2
